# Supplementary material for: Combining in vitro and Field Studies to Predict Drought Tolerance in Vicia sativa L. Genotypes
Source: Plants (Basel). 2025 Nov 4;14(21):3376. doi: 10.3390/plants14213376 (PMC12609475; doi:10.3390/plants14213376)
Supplement: Supplementary file 1 [file plants-14-03376-s001.zip › Table S1.xlsx]

## Sheet: Hoja1
Genotype Code		Trait
		R0	S0	R20	S20	RP0	SP0	RP20	SP20	NWS	DWS	NWP	DWP	R0/S0	R20/S20	RP0/SP0	RP20/SP20	R0/R20	S0/S20	RP0/RP20	SP0/SP20	NWS/DWS	NWP/DWP
V1	Mean	5.23622	7.19243	10.1021	3.9623	17.7691	22.4334	29.7327	73.3515	6.51	5.86	11.7633	10.7217	0.728372	2.53385	0.414662	1.15943	0.527832	1.81242	0.57506	0.570052	0.292692	0.368246
	SD	0.67465	0.841143	2.21398	0.26888	1.09712	3.61195	5.36033	12.1341	1.1421	1.10802	3.35977	2.94566	0.0444227	0.410177	0.117873	0.396818	0.0788667	0.119049	0.150161	0.159522	0.0534727	0.0724407
V2	Mean	4.85	6.94148	4.02111	3.50204	18.3379	26.8703	41.4972	106.448	6.34333	4.97333	14.4411	9.126	0.700238	1.15325	0.401767	1.37429	1.26723	1.99294	0.446484	0.539009	0.640106	0.311887
	SD	0.106888	0.409336	0.978141	0.235882	2.1314	1.36519	7.0056	28.7911	0.327159	1.68921	2.72461	0.889892	0.0417027	0.308077	0.0895606	0.436597	0.378182	0.242295	0.0580292	0.149138	0.184913	0.116573
V3	Mean	4.07574	6.08426	5.39796	3.49241	21.0515	38.0399	35.668	71.3392	5.44667	4.08333	16.1827	8.89611	0.67262	1.54164	0.496081	1.34084	0.765032	1.74739	0.336675	0.47917	0.436941	0.370562
	SD	0.131901	0.396766	0.780238	0.16926	3.58748	1.98131	8.59886	12.9588	0.144684	0.39145	0.599358	2.09128	0.0646519	0.165654	0.0338483	0.114958	0.106974	0.184558	0.00512066	0.13917	0.0183857	0.0169384
V4	Mean	4.70722	7.95611	4.27167	4.46667	22.4672	34.565	38.8049	62.1802	6.26	4.95667	10.3352	9.36944	0.593252	0.956968	0.631979	1.26563	1.1079	1.79789	0.619107	0.530332	0.621367	0.499866
	SD	0.150521	0.631291	0.393393	0.380865	8.35263	1.82464	11.1571	14.0135	0.18735	0.305996	1.94936	0.849893	0.0324445	0.0500098	0.189096	0.0753985	0.103951	0.300147	0.106637	0.0284489	0.0520681	0.149103
V5	Mean	5.39385	8.91349	5.02167	3.70857	11.5524	23.8418	43.3442	75.6595	7.22333	4.59667	12.4248	12.7867	0.604692	1.35886	0.616254	1.59776	1.07793	2.40461	0.591091	0.358306	0.448606	0.375297
	SD	0.511694	0.321795	0.30875	0.180719	2.57734	2.3194	10.0438	16.5359	0.18037	0.739211	2.13933	0.665891	0.0445325	0.149556	0.300862	0.245892	0.139132	0.0428006	0.0850431	0.0429899	0.061287	0.12759
V6	Mean	5.57759	5.77148	3.72741	2.975	16.5533	37.0451	34.1995	102.779	5.38333	3.86	18.3378	9.64644	0.968115	1.25354	0.335089	1.41104	1.50395	1.9558	0.310318	0.402617	0.772428	0.238506
	SD	0.411475	0.529437	0.233377	0.216564	4.03642	3.27869	4.04335	15.1805	0.333816	0.617333	4.82173	1.40693	0.049124	0.0140816	0.0353675	0.154949	0.192129	0.325976	0.0956737	0.065359	0.0415817	0.0267896
V7	Mean	4.4582	5.93218	4.52649	3.31637	13.9577	32.9031	42.454	77.214	5.8	4.85	19.4956	9.06278	0.753128	1.37758	0.563726	1.2481	0.987657	1.8163	0.306834	0.576584	0.556648	0.495819
	SD	0.272477	0.553522	0.384211	0.384921	3.15281	3.9414	2.5016	15.3092	0.822861	0.953939	2.87564	2.2669	0.025717	0.194541	0.106912	0.41709	0.0715811	0.359362	0.0949363	0.254099	0.105684	0.201039
V8	Mean	11.8984	15.3712	10.032	5.52831	17.2062	33.4189	33.6342	64.3368	10.5133	9.46667	13.0435	19.5567	0.775595	1.81777	0.521524	1.1301	1.20342	2.78158	0.803215	0.483227	0.435277	0.491758
	SD	0.834078	0.876031	1.18405	0.104139	2.93768	0.4493	6.64903	2.62147	1.50141	1.05614	1.07933	1.2933	0.0692233	0.248323	0.0889464	0.268055	0.220981	0.177223	0.0514235	0.0257684	0.0976734	0.205077
V9	Mean	5.12083	7.39417	3.96	2.90333	15.7211	24.3379	47.6701	66.5337	6.49	5.55667	15.2444	10.3433	0.730587	1.36233	0.715348	1.17541	1.30063	2.53511	0.43175	0.552699	0.534793	0.609619
	SD	1.38205	1.42979	0.464866	0.167432	3.452	1.37464	7.67824	4.12886	0.426732	0.401539	2.21593	2.104	0.30311	0.111601	0.0987055	0.154863	0.373237	0.371808	0.0707808	0.118868	0.223649	0.0456167
V10	Mean	6.36726	7.19673	6.3044	4.03237	18.2154	29.0998	27.0567	60.6168	6.79	6.07	11.6267	10.8433	0.893779	1.56526	0.450123	1.21802	1.02405	1.8114	0.612966	0.550146	0.581071	0.419786
	SD	0.467715	1.16112	1.04269	0.483571	1.99302	1.4161	5.49857	4.77807	0.447996	1.9909	3.23619	1.56379	0.0847815	0.194702	0.106593	0.470897	0.148156	0.410487	0.160621	0.10289	0.125062	0.238104
V11	Mean	5.53806	7.36639	6.85889	3.13444	13.0009	24.5591	49.8173	57.2111	6.91667	5.36	21.6411	10.2572	0.750194	2.18335	0.900023	1.29418	0.812602	2.35247	0.323909	0.557141	0.347147	0.690589
	SD	0.931703	0.96151	1.42189	0.314176	2.17212	1.10967	13.9374	18.9978	0.400042	0.54	2.76235	3.0101	0.0473796	0.339684	0.276955	0.0561771	0.0602857	0.220285	0.0545018	0.178901	0.0361315	0.182296
V12	Mean	7.22037	7.90972	6.65936	3.37583	10.157	22.493	39.6557	74.9808	6.48333	5.33667	14.4489	15.2713	0.912754	1.98568	0.5405	1.27705	1.09016	2.36291	0.459321	0.35246	0.464627	0.43352
	SD	0.193202	0.0659247	0.609825	0.393917	0.918917	2.71849	2.68444	16.2183	0.532572	1.64226	2.58444	1.2825	0.0168688	0.243779	0.0846749	0.330001	0.102052	0.255695	0.10052	0.120974	0.0606373	0.0728694
V13	Mean	4.8645	7.06368	5.26367	4.45514	14.6092	24.3608	26.5017	47.0404	7.51333	6.17333	19.987	13.9717	0.691897	1.1732	0.593677	1.2471	0.94384	1.59055	0.377329	0.451801	0.596152	0.47137
	SD	0.507839	0.549039	1.16232	0.318456	3.46161	3.23975	8.10182	8.80586	0.532666	1.16578	1.21095	3.82065	0.096731	0.183959	0.261991	0.251461	0.141981	0.159256	0.0431398	0.0864057	0.0929026	0.165599
V14	Mean	3.39051	5.8044	3.32315	3.97384	13.3708	29.6105	18.3575	25.8063	6.61667	4.80667	15.3629	12.815	0.587396	0.836682	0.709122	1.37695	1.01883	1.45642	0.435748	0.39363	0.700662	0.517114
	SD	0.530836	0.963903	0.199736	0.133717	1.84763	9.78051	4.02855	0.645084	0.174738	0.0635085	2.20405	3.62332	0.0647385	0.0520016	0.140817	0.0509279	0.129779	0.198749	0.0533819	0.0984175	0.0356964	0.11354
V15	Mean	5.00972	7.33489	5.13782	4.02532	11.0997	27.9012	30.5421	45.8365	6.27667	5.57667	13.3118	6.11556	0.68611	1.27307	0.678823	1.13316	0.981287	1.83308	0.507728	0.942874	0.537498	0.611381
	SD	0.385278	0.400617	0.688286	0.298059	0.713141	1.91229	5.5632	8.64777	0.733303	0.696156	3.84284	1.81697	0.0868843	0.0949498	0.145792	0.145846	0.0764594	0.230276	0.201783	0.169309	0.0290715	0.176071
V16	Mean	4.00278	6.43266	2.4596	2.74405	13.0618	22.6432	45.3569	37.352	5.46	4.27	12.78	8.96667	0.632485	0.895319	1.21671	1.29835	1.62729	2.3428	0.431034	0.478164	0.706166	0.973731
	SD	0.348697	1.04189	0.202918	0.129083	1.29109	3.52077	12.7902	6.97765	0.355949	0.595735	1.20387	1.17509	0.114469	0.0328387	0.313145	0.231735	0.0387987	0.339366	0.0627512	0.0561758	0.120488	0.390106
V17	Mean	4.29343	4.62196	6.44716	3.32858	9.39263	16.4871	5.58491	33.2579	3.99	3.46667	4.25333	4.82333	0.928053	1.93626	0.172696	1.27864	0.671406	1.39435	1.00145	0.749574	0.481498	0.151686
	SD	0.342363	0.219191	0.810813	0.199695	1.98682	5.95461	1.07817	9.78304	0.908625	1.34575	0.987843	1.24685	0.0351391	0.197436	0.0360143	0.538808	0.0849614	0.14881	0.443656	0.373855	0.0327546	0.0618685
V18	Mean	6.34375	6.8529	9.17131	4.83173	16.21	30.4322	32.3956	56.84	4.45667	4.18667	10.8533	10.7567	0.932093	1.88998	0.572155	1.06856	0.727388	1.41922	0.442674	0.396069	0.507209	0.547316
	SD	0.295673	0.843028	2.2556	0.202744	2.72845	3.50132	4.28607	9.2376	0.560119	0.159478	2.85946	1.63757	0.0783166	0.414036	0.0230584	0.169692	0.220852	0.178374	0.182978	0.0690807	0.100123	0.112468
V19	Mean	7.17889	9.91167	6.385	4.92778	23.6544	25.9878	50.6178	95.1108	6.22667	4.99667	15.8589	12.6512	0.720569	1.29457	0.558945	1.28929	1.1343	2.01611	0.409073	0.392885	0.557398	0.421188
	SD	1.53191	0.512106	0.578852	0.230099	4.85722	4.50103	14.6262	14.5421	0.423596	1.26816	3.36709	2.08333	0.116727	0.0723186	0.262405	0.255462	0.290226	0.177613	0.116211	0.0615161	0.091529	0.116829
V20	Mean	5.59005	7.14669	6.81878	4.56224	11.1727	20.7108	8.14458	19.7912	3.81	2.66667	16.7368	5.75311	0.782575	1.63669	0.469569	1.4276	0.844828	1.6363	0.230464	0.463612	0.545633	0.328137
	SD	0.562662	0.595164	1.16184	1.23765	0.347801	2.5735	1.20482	7.83904	0.418688	0.253837	3.29822	0.177444	0.0509142	0.78953	0.219847	0.0284201	0.230888	0.390447	0.0235152	0.0435092	0.223132	0.149731
V21	Mean	5.63556	9.7325	6.38611	4.45944	14.4859	22.3173	26.9801	52.7229	4.92333	3.84	8.46667	7.54	0.593705	1.4329	0.527707	1.30009	0.883461	2.18641	0.606707	0.5274	0.415808	0.424197
	SD	0.339675	1.8974	0.201331	0.184273	1.51603	1.71272	6.39747	7.52409	0.202073	0.631744	1.95533	2.15843	0.115554	0.0465062	0.193933	0.16545	0.0684326	0.443953	0.167761	0.10468	0.0918413	0.215704
V22	Mean	8.51476	10.337	9.80992	5.58667	9.06566	18.0724	21.7845	73.862	6.75333	4.81667	7.92333	6.12333	0.832264	1.76333	0.295844	1.42633	0.871426	1.84859	0.876792	0.80927	0.472364	0.212443
	SD	0.40105	1.18078	0.599562	0.55283	1.406	0.88684	0.583182	5.63937	0.410041	0.775263	1.82369	0.903678	0.116277	0.136276	0.0192327	0.244218	0.0873553	0.0462755	0.170134	0.244517	0.0581597	0.044372
V23	Mean	7.37019	9.0482	10.9846	4.82034	13.3586	20.1768	22.3468	34.2424	9.60667	7.24	15.1333	13.84	0.813781	2.29733	0.659307	1.33043	0.68906	1.87533	0.662414	0.54378	0.36665	0.494217
	SD	0.742224	0.766558	1.85278	0.268211	1.57702	2.97723	1.08304	4.0404	0.441173	0.515073	3.44012	3.5753	0.0141794	0.518611	0.0928962	0.0928957	0.163495	0.0695997	0.185003	0.13111	0.0828309	0.038705
V24	Mean	7.63644	9.238	12.4022	4.92662	24.3151	42.5224	62.5266	95.5798	7.00333	5.66667	17.95	12.7667	0.829232	2.49558	0.669954	1.26431	0.635536	1.87226	0.398958	0.458265	0.340386	0.543794
	SD	0.648716	1.10025	3.23067	0.36128	1.2605	4.68508	13.0545	12.6888	1.78981	0.555368	3.4011	3.10054	0.0425789	0.470803	0.216496	0.436438	0.118979	0.117029	0.133603	0.0983755	0.0652214	0.113512
V25	Mean	5.01111	6.33778	9.39288	3.81976	21.7278	40.5265	36.4364	65.3479	4.44333	3.94	15.44	7.61667	0.790319	2.45896	0.568719	1.12822	0.532769	1.65675	0.299328	0.524621	0.321286	0.505362
	SD	0.684419	0.761746	0.409389	0.121635	3.63745	0.729387	6.07686	10.3215	0.350048	0.236432	4.56626	1.13676	0.0465459	0.0708938	0.13328	0.0705389	0.0608726	0.154507	0.0598135	0.082115	0.0125676	0.125651
V26	Mean	10.3702	13.8013	16.3246	7.28251	23.3347	33.5588	53.563	107.334	7.89	5.97667	17.7796	11.9228	0.755015	2.24234	0.514014	1.32547	0.636192	1.89743	0.443888	0.50679	0.336336	0.395736
	SD	0.517069	1.27448	0.787968	0.182052	4.12393	4.26424	6.05975	21.009	0.28931	0.390171	0.634944	1.58687	0.0680956	0.11431	0.129562	0.125563	0.043171	0.204118	0.0134409	0.0707234	0.0154841	0.138239
